# Supplementary material for: Cost-Effectiveness of Exercise Therapy in Patients with Intermittent Claudication—A Comparison of Supervised Exercise, Home-Based Structured Exercise, and Walk Advice from the SUNFIT Trial
Source: J Clin Med. 2023 Aug 14;12(16):5277. doi: 10.3390/jcm12165277 (PMC10455939; doi:10.3390/jcm12165277)
Supplement: Supplementary file 1 [file jcm-12-05277-s001.zip]

Archive with 1 entries (1 files):
- jcm-2494250-supplementary.pdf
